# Supplementary material for: Alcohol Consumption within 48 hours before Onset Is Associated with Adverse Clinical Outcomes in Hypertriglyceridemic Pancreatitis
Source: J Clin Med. 2023 Mar 29;12(7):2566. doi: 10.3390/jcm12072566 (PMC10095359; doi:10.3390/jcm12072566)
Supplement: Supplementary file 1 [file jcm-12-02566-s001.zip]

Archive with 1 entries (1 files):
- jcm-2188313-supplementary.pdf
